# Supplementary material for: Identification of diagnostic genes for myocardial ischemia reperfusion injury associated with metabolic syndrome through the integration of bioinformatics analysis, molecular docking and experimental validation
Source: Front Immunol. 2025 May 29;16:1567572. doi: 10.3389/fimmu.2025.1567572 (PMC12158706; doi:10.3389/fimmu.2025.1567572)
Supplement: Supplementary file 1 [file Table1.xlsx]

## Sheet: Sheet1
Supplementary Table 1:Selected hub genes(21 common elements)
ASTE1
BNC1
COX10
DAK
GATA2
GMCL1
GNRH2
GTF2F2
GTF3C5
HAT1
HDAC2
KCNMB1
KIAA0586
RBM12B
ST6GALNAC5
TRAF1
TXLNA
UBE4B
WBP11
XCR1
ZNF692
